# Supplementary material for: Analysis of the Unique Historical Isolate of African Swine Fever Virus Isolate Spencer from Outbreaks in 1951
Source: Viruses. 2024 Jul 23;16(8):1175. doi: 10.3390/v16081175 (PMC11359474; doi:10.3390/v16081175)
Supplement: Supplementary file 1 [file viruses-16-01175-s001.zip]

Archive with 1 entries (1 files):
- viruses-3047729 Table S1 Spencer matrices.xlsx
