# Supplementary material for: Analysis of the Unique Historical Isolate of African Swine Fever Virus Isolate Spencer from Outbreaks in 1951
Source: Viruses. 2024 Jul 23;16(8):1175. doi: 10.3390/v16081175 (PMC11359474; doi:10.3390/v16081175)
Supplement: Supplementary file 1 [file viruses-16-01175-s001.zip › viruses-3047729 Table S1 Spencer matrices.xlsx]

## Sheet: PiD_Spencer_Matrix
	Mkuzi1979_AY261362	Georgia2007_1_FR682468	L60_KM262844	K49_MZ202520
285L	97.8723	96.8085
A104R	100	100	100	100
A137R	100	99.2701	100	100
A151R	97.351	90.7285	99.3377	99.3377
A179L	100	100	100	100
A224L	100	99.1071	99.1071	99.1071
A238L	97.4895	59.7315	99.1597	99.1597
A240L	98.75	91.6667	96.25	97.5
A859L	99.7672	99.3015	99.5343	99.4179
ACD_00190	55	22.5		20
ACD_00210	2.53165	72.1519		46.1538
ACD_00270	100	40	100
ACD_00600	100	94	100	100
ACD_01870	100	93.9394	7.14286
B117L	98.2609	100	97.4359	88.8889
B119L	100	100	100	100
B125R	100	100	100	100
B169L	95.4023	91.954	94.8276	97.1264
B175L	99.4286	99.4286	100	100
B263R	100	99.6198	99.2395	100
B318L	99.6855	99.6855	99.0566	99.0566
B354L	100	99.7175	100	100
B385R	100	100	100	100
B407L	99.5204	98.0815	96.1631	96.4029
B438L	99.5434	98.8584	99.3151	99.5434
B475L	98.7368	98.1053	98.1053	97.6842
B602L	94.6097	96.7925	87.1186	90.3915
B646L	99.8452	99.5356	100	100
B66L	100	100	100	100
B962L	99.6885	99.1684	99.6881	99.5842
C122R		100	100	100
C129R	73.2955	100	99.2248	99.2248
C147L	99.3197	98.6395	99.3197	99.3197
C257L	98.0545	100	99.6109	99.6109
C315R	100	100	100	100
C475L	99.7895	99.7895	99.7895	99.5789
C62L	100	100	100	100
C717R	85.8191	100	100	100
C84L	98.8095	98.8095	97.619	98.8095
C962R	99.896	99.2723	99.5842	99.4802
CP123L	97.561	96.748	98.374	98.374
CP204L	97.9381	97.4227	97.9381	98.4536
CP2475L	92.4505	94.2269	92.3294	94.2269
CP312R	99.0385	99.0385	98.7179	99.0385
CP530R	99.8113	99.6226	99.6226	99.8113
CP80R	100	98.75	100	100
D1133L	100	100	99.9117	100
D117L	97.4359	95.7265	100	100
D129L	100	97.6744	97.6744	98.4496
D205R	99.0244	99.0244	99.0244	99.0244
D250R	100	100	99.6	100
D339L	100	99.41	100	100
D345L	100	99.4203	99.4203	99.4203
DP238L	97.8992	98.7395	98.7395	98.7395
DP71L	95.7746	95.7143	92.9577	97.1429
DP79L	100	100	100	98.7342
DP96R	98.9583	97.9167	95.8333	100
E111R	100	100	100	100
E120R	100	95.082	85.6115	100
E146L	100	98.6301	98.6301	97.9452
E165R	98.7879	99.3939	98.7879	98.7879
E183L	98.3784	97.8378	97.2973	98.3784
E184L	100	99.4565	100	100
E199L	97.5	98.4925	97.4874	97.4874
E248R	99.5968	99.1935	99.5968	99.5968
E301R	100	90.3323	99.6678	99.6678
E423R	99.7636	99.7636	99.7636	99.7636
E66L	100	48.0769	53.0303	53.0303
EP1242L	100	99.7585	99.9195	100
EP152R	98.6842	96.7105	99.3421	99.3421
EP153R	48.8095	77.3006	49.4048	100
EP296R	100	97.973	99.6622	99.6622
EP364R	98.8981	94.086	96.7033	97.5207
EP402R	67.5127	64.5833	61.2195	92.5065
EP424R	99.7642	98.1087	98.3491	96.9767
EP84R	92.7711	88.0952	89.2857	92.7711
F1055L	98.7631	97.8116	98.0095	98.2906
F165R	99.3939	97.5758	100	100
F317L	100	99.6845	100	100
F334L	99.7006	100	100	100
F778R	99.7429	97.9434	99.4859	99.4859
G1211R	99.0886	98.3416	98.7614	99.0886
G1340L	100	99.4776	99.7015	99.8507
H108R	100	99.0741	99.0741	99.0741
H124R	100	100	100	100
H171R	99.4152	100	99.4152	99.4152
H233R	99.5708	99.1416	99.1416	98.2833
H240R	97.0833	96.6805	99.1667	99.1667
H339R	100	99.705	100	100
H359L	99.4429	98.6072	99.7214	99.7214
I10L	98.8235	85.2941	95.8824	98.2353
I177L	100	93.2203	97.7401	97.7401
I196L	97.9592	90.099	98.9796	98.4694
I215L	100	93.9535	95.814	94.4186
I226R	99.5575	98.2301	99.5575	99.5575
I243L	100	99.5885	100	100
I267L	99.6255	97.7528	100	100
I329L	100	98.4802	98.7842	98.4802
I73R	100	98.6111	97.2603	94.5205
I7L	100	99.0196	98.0392	76.4706
I8L	100	100	100	100
I9R	100	88.7755	93.8776	94.898
K145R	97.9452	100	100	100
K196R	100	99.4898	100	100
K205R	97.561	98.0488	99.0244	99.0244
K421R	99.5249	98.8152	98.3373	98.5748
K78R	100	97.4359	97.4359	97.4359
KP177R	97.1751	93.2203	93.7853	93.7853
L11L	75.5319	91.4894	75.5319	98.9362
L60L	100	59.7222	61.1111	61.1111
L83L	98.7654	92.5926	91.5663	92.7711
M1249L	99.7598	99.3595	88.4708	99.8399
M448R	99.7768	98.6607	99.5536	99.5536
MGF_100-1L	98.5816	97.1631	98.5816	99.2908
MGF_100-1R	98.3871	98.3871		93.5484
MGF_100-3L	100	58.9041	99.3151	99.3151
MGF_110-10L_-_MGF110-14L_fusion		70.0361
MGF_110-12L	99.0654	78.0488	95.3271	96.2617
MGF_110-13La	39.4161	39.4161	38.3212	37.9562
MGF_110-1L	87.7778	73.6059	86.6667	86.6667
MGF_110-2L	99.0385	93.2692	35.6383	99.0385
MGF_110-5L	99.1667
MGF_110-7L	98.5401	94.1606
MGF_110-8L	1.5873	4.87805		1.6129
MGF_110-9L	96.2069	96.5517		97.931
MGF_300-1L	95.1493	95.1493	96.2687	94.403
MGF_300-2R	92.5	91.875	91.875	92.5
MGF_300-4L	99.3939	94.2424	93.0303	92.7273
MGF_360-10L	99.1573	86.5169	98.3146	83.1461
MGF_360-11L	99.4334	97.4504	99.1501	99.1501
MGF_360-12L	100	95.7143	94.8571	95.4286
MGF_360-13L	100	96.034	98.5836	98.3003
MGF_360-14L	100	98.8796	100	100
MGF_360-15R	100	94.5652	97.8261	97.8261
MGF_360-16R	100	98.2955	85.2273	99.4318
MGF_360-18R	100	92.5197	98.4252	72.8346
MGF_360-19R	96.978			99.7245
MGF_360-3L	100	90.7303	91.0112	91.0112
MGF_360-8L	98.7461	97.4922	96.5517	96.8652
MGF_360-9L	94.2779	96.7302	94.2779	94.2779
MGF_505-10R	99.8155	99.4465	97.048	96.8635
MGF_505-11L	99.631	97.786	99.262	99.0775
MGF_505-1R	99.0584	92.2787	94.3503	94.3503
MGF_505-2R	99.8099	99.0494	100	99.8099
MGF_505-3R	100	93.5714	98.9286	98.9286
MGF_505-4R	99.604	88.5375	98.0198	98.2178
MGF_505-5R	99.3976	97.7912	98.3936	98.5944
MGF_505-9R	99.4071	97.8261	97.4308	97.4308
NP1450L	99.931	99.7241	99.8621	99.7931
NP419L	99.7613	99.5227	99.7613	100
NP868R	99.7696	99.3088	99.7696	99.6544
O174L	99.4253	95.977	99.4253	98.8506
O61R	100	96.7213	96.7213	98.3607
P1192R	99.7483	99.245	99.4128	99.4128
Q706L	99.5751	99.8584	99.7167	99.8584
QP383R	98.6945	97.389	99.7389	99.7389
QP509L	99.4106	99.2141	99.6071	99.6071
R298L	98.6622	98.9967	99.3311	99.3311
S183L	99.4536	99.4536	100	99.4536
S273R	100	99.6337	100	100
X69R_1	94.2029	94.2029	97.1014	95.6522

## Sheet: JC_Spencer
Rank	285L	A104R	A137R	A151R	A179L	A224L	A238L	A240L	A859L	B117L	B119L	B125R	B169L	B175L	B263R	B318L	B354L	B385R	B407L	B438L	B475L	B602L	B646L	B66L	B962L	C122R	C129R	C147L	C257L	C315R	C475L	C62L	C717R	C84L	C962R	CP123L	CP204L	CP2475L	CP312R	CP530R	CP80R	D1133L	D117L	D129L	D205R	D250R	D339L	D345L	DP238L
0	Mkuzi1979_AY261362 (0.0215184738)	Georgia2007_1_FR682468 (1.055e-16)	K49_MZ202520 (1.055e-16)	K49_MZ202520 (0.006646)	Georgia2007_1_FR682468 (1.055e-16)	Mkuzi1979_AY261362 (1.055e-16)	K49_MZ202520 (0.008441)	Mkuzi1979_AY261362 (0.0125829654)	Mkuzi1979_AY261362 (0.002331)	Georgia2007_1_FR682468 (1.055e-16)	Georgia2007_1_FR682468 (1.055e-16)	Georgia2007_1_FR682468 (1.055e-16)	Mkuzi1979_AY261362 (0.0179194247)	K49_MZ202520 (1.055e-16)	K49_MZ202520 (1.055e-16)	Georgia2007_1_FR682468 (0.00315)	K49_MZ202520 (1.055e-16)	Georgia2007_1_FR682468 (1.055e-16)	Mkuzi1979_AY261362 (0.004808)	K49_MZ202520 (0.004577)	Mkuzi1979_AY261362 (0.0127163081)	L60_KM262844 (0.0154506353)	K49_MZ202520 (1.055e-16)	Georgia2007_1_FR682468 (1.055e-16)	Mkuzi1979_AY261362 (0.002081)	Georgia2007_1_FR682468 (1.055e-16)	Georgia2007_1_FR682468 (1.055e-16)	K49_MZ202520 (0.006827)	Georgia2007_1_FR682468 (1.055e-16)	Georgia2007_1_FR682468 (1.055e-16)	Georgia2007_1_FR682468 (0.002108)	Georgia2007_1_FR682468 (1.055e-16)	Georgia2007_1_FR682468 (1.055e-16)	Georgia2007_1_FR682468 (0.0119799822)	Mkuzi1979_AY261362 (0.00104)	K49_MZ202520 (0.0164009253)	K49_MZ202520 (0.0155911596)	Georgia2007_1_FR682468 (0.0587493968)	Georgia2007_1_FR682468 (0.009664)	K49_MZ202520 (0.001889)	K49_MZ202520 (1.055e-16)	Georgia2007_1_FR682468 (1.055e-16)	K49_MZ202520 (1.055e-16)	Mkuzi1979_AY261362 (1.055e-16)	Georgia2007_1_FR682468 (0.009807)	Georgia2007_1_FR682468 (1.055e-16)	K49_MZ202520 (1.055e-16)	Mkuzi1979_AY261362 (1.055e-16)	K49_MZ202520 (0.008477)
1	Georgia2007_1_FR682468 (0.0324632953)	L60_KM262844 (1.055e-16)	Mkuzi1979_AY261362 (1.055e-16)	L60_KM262844 (0.006646)	L60_KM262844 (1.055e-16)	Georgia2007_1_FR682468 (0.008971)	L60_KM262844 (0.008441)	K49_MZ202520 (0.0253348347)	L60_KM262844 (0.004668)	L60_KM262844 (0.008736)	L60_KM262844 (1.055e-16)	L60_KM262844 (1.055e-16)	L60_KM262844 (0.0239684741)	L60_KM262844 (1.055e-16)	Mkuzi1979_AY261362 (1.055e-16)	Mkuzi1979_AY261362 (0.00315)	Mkuzi1979_AY261362 (1.055e-16)	L60_KM262844 (1.055e-16)	Georgia2007_1_FR682468 (0.00731)	Mkuzi1979_AY261362 (0.004577)	Georgia2007_1_FR682468 (0.0191388678)	Georgia2007_1_FR682468 (0.0173997538)	L60_KM262844 (1.055e-16)	Mkuzi1979_AY261362 (1.055e-16)	L60_KM262844 (0.003124)	L60_KM262844 (1.055e-16)	Mkuzi1979_AY261362 (1.055e-16)	Mkuzi1979_AY261362 (0.006827)	L60_KM262844 (0.003899)	L60_KM262844 (1.055e-16)	L60_KM262844 (0.002108)	L60_KM262844 (1.055e-16)	L60_KM262844 (1.055e-16)	Mkuzi1979_AY261362 (0.0119799822)	L60_KM262844 (0.004167)	L60_KM262844 (0.0164009253)	Mkuzi1979_AY261362 (0.0208455977)	K49_MZ202520 (0.0587493968)	Mkuzi1979_AY261362 (0.009664)	Mkuzi1979_AY261362 (0.001889)	Mkuzi1979_AY261362 (1.055e-16)	Mkuzi1979_AY261362 (1.055e-16)	L60_KM262844 (1.055e-16)	K49_MZ202520 (0.0156317801)	L60_KM262844 (0.009807)	Mkuzi1979_AY261362 (1.055e-16)	Mkuzi1979_AY261362 (1.055e-16)	Georgia2007_1_FR682468 (0.005815)	Georgia2007_1_FR682468 (0.012689414)
2	L60_KM262844 (nan)	Mkuzi1979_AY261362 (1.055e-16)	L60_KM262844 (1.055e-16)	Mkuzi1979_AY261362 (0.0268664069)	Mkuzi1979_AY261362 (1.055e-16)	L60_KM262844 (0.008971)	Mkuzi1979_AY261362 (0.0212441768)	L60_KM262844 (0.0382602042)	K49_MZ202520 (0.005839)	K49_MZ202520 (0.009572)	Mkuzi1979_AY261362 (1.055e-16)	Mkuzi1979_AY261362 (1.055e-16)	Georgia2007_1_FR682468 (0.0247088051)	Georgia2007_1_FR682468 (0.005732)	Georgia2007_1_FR682468 (0.00381)	L60_KM262844 (0.009481)	L60_KM262844 (1.055e-16)	Mkuzi1979_AY261362 (1.055e-16)	K49_MZ202520 (0.0123651362)	L60_KM262844 (0.006874)	L60_KM262844 (0.0191388678)	Mkuzi1979_AY261362 (0.0252364656)	Mkuzi1979_AY261362 (0.001549)	L60_KM262844 (1.055e-16)	K49_MZ202520 (0.004167)	K49_MZ202520 (1.055e-16)	L60_KM262844 (0.007784)	L60_KM262844 (0.006827)	K49_MZ202520 (0.003899)	Mkuzi1979_AY261362 (1.055e-16)	Mkuzi1979_AY261362 (0.002108)	Mkuzi1979_AY261362 (1.055e-16)	K49_MZ202520 (1.055e-16)	K49_MZ202520 (0.0119799822)	K49_MZ202520 (0.005212)	Mkuzi1979_AY261362 (0.0247088051)	L60_KM262844 (0.0208455977)	Mkuzi1979_AY261362 (0.0774462196)	K49_MZ202520 (0.009664)	Georgia2007_1_FR682468 (0.003781)	L60_KM262844 (1.055e-16)	K49_MZ202520 (1.055e-16)	Mkuzi1979_AY261362 (0.0259934136)	Georgia2007_1_FR682468 (0.0235451953)	Mkuzi1979_AY261362 (0.009807)	K49_MZ202520 (1.055e-16)	L60_KM262844 (1.055e-16)	L60_KM262844 (0.005815)	L60_KM262844 (0.012689414)
3	K49_MZ202520 (nan)	K49_MZ202520 (1.055e-16)	Georgia2007_1_FR682468 (0.007327)	Georgia2007_1_FR682468 (0.0975572444)	K49_MZ202520 (1.055e-16)	K49_MZ202520 (0.008971)	Georgia2007_1_FR682468 (0.2537764873)	Georgia2007_1_FR682468 (0.0703373867)	Georgia2007_1_FR682468 (0.005845)	Mkuzi1979_AY261362 (0.0175524624)	K49_MZ202520 (1.055e-16)	K49_MZ202520 (1.055e-16)	K49_MZ202520 (0.029179198)	Mkuzi1979_AY261362 (0.005732)	L60_KM262844 (0.007635)	K49_MZ202520 (0.009481)	Georgia2007_1_FR682468 (0.002829)	K49_MZ202520 (1.055e-16)	L60_KM262844 (0.0148575946)	Georgia2007_1_FR682468 (0.011484666)	K49_MZ202520 (0.0234448242)	K49_MZ202520 (0.0272057864)	Georgia2007_1_FR682468 (0.004655)	K49_MZ202520 (1.055e-16)	Georgia2007_1_FR682468 (0.008353)	Mkuzi1979_AY261362 (nan)	K49_MZ202520 (0.007784)	Georgia2007_1_FR682468 (0.0137038078)	Mkuzi1979_AY261362 (0.0196572294)	K49_MZ202520 (1.055e-16)	K49_MZ202520 (0.00422)	K49_MZ202520 (1.055e-16)	Mkuzi1979_AY261362 (0.021154292)	L60_KM262844 (0.0241129696)	Georgia2007_1_FR682468 (0.007305)	Georgia2007_1_FR682468 (0.0249140152)	Georgia2007_1_FR682468 (0.0261292599)	L60_KM262844 (0.0787627387)	L60_KM262844 (0.0129078073)	L60_KM262844 (0.003781)	Georgia2007_1_FR682468 (0.0125829654)	L60_KM262844 (0.000883)	Georgia2007_1_FR682468 (0.0437260796)	L60_KM262844 (0.0235451953)	K49_MZ202520 (0.009807)	L60_KM262844 (0.004008)	Georgia2007_1_FR682468 (0.005918)	K49_MZ202520 (0.005815)	Mkuzi1979_AY261362 (0.0212441768)
[truncated: 72 more columns]
